# Supplementary material for: Protecting the non-operative lobe/s of the operative lung can reduce the pneumonia incidence after thoracoscopic lobectomy: a randomised controlled trial
Source: Sci Rep. 2024 Apr 24;14:9442. doi: 10.1038/s41598-024-60114-6 (PMC11043406; doi:10.1038/s41598-024-60114-6)
Supplement: Supplementary file 1 — Supplementary Information. [file 41598_2024_60114_MOESM1_ESM.xlsx]

## Sheet: data(lab)
Group	No.	Name	Name(translate )	Gender	Age	Hospitalization number	Height	Weight	ASA physical status	Operative side	Hypoxemia	Surgeon’s satisfaction	Displacement of BB	The incidence of pneumonia in Operative lung	The incidence of pneumonia in Non-operative lung	WBC109L	N%	N109L	CRPmgL	Operation date	Discharge date	LOS (days)	Hospitalisation cost (RMB)
Group BB	1	李如灵	RL Li	male	74	1034731	163	64	2	right lung	NO	1	NO	NO	NO	7.08	64.4	4.56	58.94	2021-06-10	2021-06-15	5	77043
Group BB	2	闫贵柱	GZ Yan	male	70	1035162	161	61	2	right lung	NO	1	NO	YES	YES	14.38	82.9	11.92	67.2	2021-06-11	2021-06-17	6	75055
Group BB	3	田建军	JJ Tian	male	60	1035010	163	62	2	Left lung	NO	1	NO	NO	YES	4.86	49.2	2.39	25.49	2021-06-10	2021-06-19	9	81265
Group BB	8	刘青英	QY Liu	female	53	1036767	164	59	1	Left lung	NO	1	NO	NO	NO	10.84	85.17	9.23	40.31	2021-06-29	2021-07-06	7	89321
Group BB	9	杨翠娥	CE Yang	female	63	1036806	159	62	2	right lung	NO	1	NO	NO	NO	12.05	79.4	9.57	40.0486	2021-07-01	2021-07-06	5	65836
Group BB	12	胡未戌	MS Hu	female	72	1036791	156	54	2	right lung	NO	1	NO	YES	YES	13.04	83.4	10.87	44.4629	2021-07-01	2021-07-07	6	60413
Group BB	17	王梅生	MS Wang	male	72	1037295	169	59	2	right lung	NO	2	YES	NO	YES	13.37	76.3	10.21	44.8224	2021-07-06	2021-07-15	9	72008
Group BB	19	李树林	SL Li	male	71	1038299	174	57	1	right lung	NO	1	NO	NO	YES	5.86	69.6	4.07	21.6084	2021-07-09	2021-07-20	11	73805
Group BB	21	刘文波	WB Liu	female	48	1038740	169	59	1	right lung	NO	1	NO	NO	NO	12.99	87.4	11.36	19.47	2021-07-15	2021-07-22	7	77367
Group BB	25	贾文霞	WX Jia	female	62	1039737	159	49	2	right lung	NO	1	NO	YES	YES	15.48	91.7	14.19	45.6	2021-07-26	2021-07-30	4	80231
Group BB	31	王福生	FS Wang	female	67	1039429	151	49	2	right lung	NO	1	YES	YES	NO	6.42	76	4.89	42.7888	2021-07-22	2021-08-14	23	99295
Group BB	38	张淑平	ZP Zhang	female	66	758854	159	49	2	Left lung	NO	1	NO	NO	NO	11.7	86.7	10.14	37.1801	2021-08-26	2021-08-31	5	85204
Group BB	39	李小彩	XC Li	female	68	1043411	161	61	2	right lung	NO	1	YES	NO	NO	7.94	79.3	6.3	34.8037	2021-08-24	2021-09-01	8	96580
Group BB	41	许桂兰	GL Xu	female	68	1043856	157	52	2	Left lung	NO	1	YES	NO	YES	15.24	78.2	11.9	75.15	2021-08-27	2021-09-02	6	77885
Group BB	42	李俊彩	JC Li	female	58	879019	166	59	2	Left lung	NO	1	NO	YES	NO	15.19	89.7	14.27	29.3999	2021-08-27	2021-09-02	6	83047
Group BB	43	许贺起	HQ Xu	male	70	1043647	171	57	2	right lung	NO	1	NO	NO	NO	7.62	84.1	6.41	54.5948	2021-08-26	2021-09-02	7	97743
Group BB	44	郭桂林	GL Guo	male	68	1043185	171	69	2	right lung	NO	1	NO	YES	YES	10.29	80.2	8.25	39.926	2021-08-24	2021-09-04	11	70246
Group BB	45	张彦霞	YX Zhang	female	51	682256	168	64	1	right lung	NO	1	NO	NO	NO	12.57	80.7	10.15	35.68	2021-08-30	2021-09-06	7	113680
Group BB	46	史雪轻	XQ Shi	female	56	1044198	163	59	2	right lung	NO	1	NO	NO	YES	16.49	86.8	14.3	56.6	2021-09-01	2021-09-07	6	78526
Group BB	47	刘艳丽	YL Liu	female	44	1045305	161	61.5	1	right lung	NO	1	NO	NO	NO	11.96	85.7	10.25	32.07	2021-09-14	2021-09-18	4	70955
Group BB	48	李昧林	ML Li	male	66	1045653	161	54	2	right lung	NO	1	YES	NO	YES	8.46	81.7	6.92	35.59	2021-09-13	2021-09-18	5	68780
Group BB	49	王子显	ZX Wang	male	59	1046890	172	71	1	right lung	NO	1	NO	NO	YES	8.74	74.17	6.48	32.41	2021-09-27	2021-10-02	5	67999
Group BB	50	初爱民	AM Chu	male	59	1039752	170	56	2	right lung	NO	1	NO	NO	NO	12.61	58.91	10.83	40.75	2021-09-14	2021-10-02	18	115207
Group BB	51	柴艳芬	YF Cai	female	65	1047071	159	62	2	right lung	NO	1	NO	YES	YES	11.21	85.2	9.55	23.24	2021-09-30	2021-10-08	8	62269
Group BB	64	姚宝柱	BZ Yao	male	73	1057066	173	69	2	Left lung	NO	1	NO	NO	NO	8.55	84.55	7.23	53.83	2022-01-11	2022-01-17	6	72149
Group BB	65	于纪其	JQ Yu	male	66	1047998	177	76	2	Left lung	NO	1	NO	NO	NO	9.32	75.78	7.06	42.26	2022-01-12	2022-01-17	5	72996
Group BB	66	周凯利	KL Zhou	male	39	1057606	183	83	1	Left lung	NO	1	NO	NO	YES	9.35	82.3	7.69	50.93	2022-01-12	2022-01-17	5	64187
Group BB	68	刘秀中	XZ Liu	female	76	1058846	159	52	2	Left lung	NO	1	NO	YES	YES	12.47	89.58	11.17	21.31	2022-01-25	2022-01-29	4	70359
Group BB	69	朱粉连	FL Zhu	female	73	1059115	156	57	2	right lung	NO	1	NO	YES	YES	13.35	84.8	11.32	22.88	2022-01-26	2022-01-31	5	72320
Group BB	70	郭秀廷	XT Guo	male	70	1059999	176	59	2	right lung	NO	1	YES	YES	NO	13.36	86.86	11.61	48.36	2022-02-15	2022-02-21	6	69226
Group BB	71	刘庆云	QY Liu	male	57	1059884	171	71	1	right lung	NO	1	NO	NO	YES	15.2	87.23	13.26	35.29	2022-02-15	2022-02-21	6	72596
Group BB	72	张素霞	SX Zhang	female	58	1059990	164	66	1	Left lung	NO	1	NO	YES	YES	7.2	91.01	6.55	56.28	2022-02-15	2022-02-21	6	59454
Group BB	73	徐会君	HJ Xu	female	63	1060409	151	54	2	right lung	NO	1	NO	YES	YES	12.76	83.53	10.66	58.42	2022-02-16	2022-02-21	5	65391
Group BB	74	王东成	DC Wang	male	73	1061107	163	54	2	right lung	NO	1	NO	NO	NO	18.68	88.6	16.55	42.05	2022-02-18	2022-02-22	4	73257
Group BB	75	边欢	H Bian	female	36	1061141	163	59	1	right lung	NO	1	NO	NO	NO	15.27	88.7	13.54	21.08	2022-02-18	2022-02-24	6	66745
Group BB	76	李彩婉	CW Li	female	61	1061373	149	48	2	Left lung	NO	1	NO	YES	YES	9.67	82.91	8.01	27.15	2022-02-21	2022-02-25	4	87722
Group BB	77	赵小亚	XY Zhao	female	50	1061601	161	54	1	right lung	NO	1	YES	NO	YES	10.32	83.8	8.64	16.25	2022-02-24	2022-03-01	5	86613
Group BB	78	杨秀琴	XQ Yang	female	61	1061760	158	62	2	right lung	NO	1	YES	YES	YES	15.66	90.6	14.18	26.4	2022-02-24	2022-03-01	5	64307
Group BB	79	曾庆章	QZ Zeng	male	64	1061906	176	67	2	right lung	NO	1	NO	NO	YES	12.65	85.8	10.86	42.95	2022-02-25	2022-03-02	5	59054
Group BB	80	张保菊	BJ Zhang	female	63	1061396	166	59	2	right lung	NO	1	NO	NO	YES	13.11	85.5	11.22	23.9	2022-02-25	2022-03-04	7	73186
Group DBB	4	张永生	YS Zhang	male	64	1035186	166	60	2	Left lung	NO	1	NO	NO	NO	9.85	84	11.64	24.17	2021-06-16	2021-06-23	7	80324
Group DBB	5	吴拿振	NZ Wu	male	74	654932	164	60	2	right lung	NO	3	YES	NO	NO	11.4	82	9.36	21.3	2021-06-23	2021-06-27	4	80556
Group DBB	6	郭秋月	QY Guo	female	62	1036275	163	56	2	right lung	NO	1	NO	NO	YES	9.7	78.3	7.6	35	2021-06-23	2021-06-29	6	90063
Group DBB	7	梁彦如	YR Liang	female	65	1036572	167	58	2	right lung	NO	1	YES	NO	NO	9.74	79.1	7.7	32.1	2021-06-28	2021-07-02	4	74211
Group DBB	10	张宝玉	BY Zhang	male	70	1037054	174	65	2	right lung	NO	2	YES	NO	NO	7.01	71.5	5.01	45	2021-06-30	2021-07-06	6	82911
Group DBB	11	剧敏斋	MZ Ju	female	69	1037106	167	65	2	right lung	NO	1	NO	NO	YES	8.13	73.1	5.94	30.64	2021-06-30	2021-07-06	6	75457
Group DBB	13	张秀合	XH Zhang	female	59	1037462	161	57	1	right lung	NO	1	NO	NO	无	10.96	79.7	8.75	28.84	2021-07-02	2021-07-07	5	83988
Group DBB	14	曹香菊	XJ Cao	female	60	1037380	169	58	2	right lung	NO	1	NO	YES	YES	8.61	81.7	7.04	30.11	2021-07-02	2021-07-08	6	69207
Group DBB	15	芦克其	KQ Lu	male	71	1037364	167	68	2	right lung	NO	1	NO	YES	NO	11.5	93.2	10.72	51	2021-07-05	2021-07-09	4	81713
Group DBB	16	李风珍	FZ Li	female	71	1037360	157	53	2	right lung	NO	1	NO	NO	NO	10.72	86.6	10.79	35.06	2021-07-06	2021-07-12	6	62437
Group DBB	18	王传荣	CR Wang	female	63	1037542	151	52	2	Left lung	NO	1	NO	YES	NO	5.84	67.5	3.94	53.01	2021-07-07	2021-07-17	10	100987
Group DBB	20	田变区	BQ Tian	male	67	1038743	164	59	2	Left lung	NO	1	NO	NO	NO	12.57	82.9	10.43	20.12	2021-07-15	2021-07-20	5	82373
Group DBB	22	王永海	YH Wang	male	53	1039165	178	68	1	right lung	NO	1	YES	NO	YES	11.4	82	9.35	55.73	2021-07-16	2021-07-22	6	90246
Group DBB	23	王书秒	SM Wang	female	54	1038826	156	48	1	right lung	NO	1	NO	NO	NO	9.02	72.4	6.54	41.89	2021-07-16	2021-07-26	10	86412
Group DBB	24	谷文彦	WY Gu	female	62	1039778	169	66	2	Left lung	NO	1	NO	NO	NO	13.31	83.2	11.07	40.07	2021-07-23	2021-07-28	5	82207
Group DBB	26	王建魁	JK Wang	male	69	1039832	173	73	2	right lung	NO	1	NO	NO	YES	18.58	91.9	17.06	43.19	2021-07-26	2021-07-30	4	76245
Group DBB	27	蔡雪芬	XF Cai	female	60	1040416	161	58	2	Left lung	NO	2	NO	NO	NO	13.69	84.49	11.57	37.23	2021-07-29	2021-08-02	4	89176
Group DBB	28	郝建霞	JX Hao	female	49	1039435	163	58	1	Left lung	NO	1	NO	NO	NO	9.67	78.2	7.55	44.82	2021-07-22	2021-08-03	12	83639
Group DBB	29	高庆华	QH Gao	male	66	1040396	166	52	2	Left lung	NO	1	YES	NO	NO	9.62	85.31	8.2	29.09	2021-07-29	2021-08-03	5	95607
Group DBB	30	李林	L Li	male	60	1040915	174	61	2	Left lung	NO	2	NO	NO	NO	9.04	84.8	7.67	47.62	2021-08-02	2021-08-06	4	85699
Group DBB	32	樊国军	GJ Fang	male	56	1041446	174	74	1	Left lung	NO	1	NO	NO	NO	13.05	83.39	10.89	45.45	2021-08-09	2021-08-14	5	102680
Group DBB	33	石振荣	ZR Shi	female	63	1041276	161	48	2	right lung	NO	1	NO	NO	NO	13.11	78.55	10.3	35.34	2021-08-10	2021-08-16	6	73461
Group DBB	34	刘江	J Liu	female	53	1041895	166	61	1	right lung	NO	1	YES	NO	YES	15.99	82.98	12.94	39.4	2021-08-11	2021-08-16	5	69409
Group DBB	35	周志辉	ZH Zhou	male	66	1041730	173	70	2	right lung	NO	1	NO	NO	YES	8.29	71.9	5.96	42.34	2021-08-10	2021-08-18	8	76236
Group DBB	36	许鸿	H Xu	female	55	1042317	161	62	1	Left lung	NO	1	NO	NO	YES	11.6	87.8	10.19	25.02	2021-08-13	2021-08-18	5	91120
Group DBB	37	侯利斋	LZ Hou	female	52	1042819	166	66	1	right lung	NO	1	YES	NO	NO	12.54	75.4	9.47	58.76	2021-08-18	2021-08-24	6	57529
Group DBB	40	张平哲	PZ Zhang	female	60	1043269	167	59	2	right lung	NO	1	NO	NO	NO	10.89	82.8	9.02	49.85	2021-08-25	2021-09-01	7	91417
Group DBB	52	程志国	ZG Cheng	male	53	1044474	174	74	1	right lung	NO	1	NO	YES	NO	10.03	79	7.92	56.06	2021-11-11	2021-11-19	8	68273
Group DBB	53	张俊花	JH Zhang	female	60	1051333	163	53	2	Left lung	NO	1	NO	NO	NO	10.94	84.55	9.25	39.76	2021-11-15	2021-11-20	5	69652
Group DBB	54	裴翠香	CX Pei	female	57	980151	161	72	1	right lung	NO	1	NO	NO	NO	8.41	80	6.72	33.5	2021-11-22	2021-11-26	4	65380
Group DBB	55	赵怀雄	HX Zhao	male	69	1050896	171	57	2	Left lung	NO	1	YES	NO	NO	12.65	88.6	11.2	35.65	2021-11-11	2021-11-27	16	80584
Group DBB	56	高书章	SZ Gao	male	69	1052225	161	58	2	Left lung	NO	1	YES	NO	NO	9.83	73	7.18	46	2021-11-23	2021-11-29	6	100711
Group DBB	57	刘亚丽	YL Liu	female	60	1052298	167	61	2	right lung	NO	1	NO	NO	NO	10.55	74.4	7.85	40.29	2021-11-24	2021-11-29	5	47818
Group DBB	58	冯书清	SQ Feng	female	61	1054141	158	54	2	right lung	NO	1	NO	NO	YES	12.15	91	11.05	70.97	2021-12-14	2021-12-20	6	100107
Group DBB	59	马兰兰	LL Ma	female	67	1054614	150	43	2	right lung	NO	1	NO	NO	NO	10.2	93.3	9.51	42.63	2021-12-16	2021-12-21	5	49147
Group DBB	60	李建允	JY Li	female	52	1053360	168	58	2	right lung	NO	1	NO	NO	NO	9.55	79.5	7.59	43.88	2021-12-23	2021-12-29	6	65455
Group DBB	61	郭金水	JS Guo	male	67	1055416	161	59	2	right lung	NO	1	NO	NO	NO	13.4	88.1	11.79	86	2021-12-23	2021-12-29	6	65455
Group DBB	62	李淑英	SY Li	female	62	1056479	158	58	2	Left lung	NO	1	NO	NO	YES	9.03	76.3	6.88	53.54	2022-01-05	2022-01-10	5	49764
Group DBB	63	郭敏敏	MM Guo	female	62	1056990	156	58	2	right lung	NO	1	NO	NO	YES	12.89	82.6	10.64	49.87	2022-01-06	2022-01-13	7	44599
Group DBB	67	张玉爽	YS Zhang	female	72	954572	157	50	2	Left lung	NO	1	NO	NO	NO	10.74	89.7	9.63	45.6	2022-01-11	2022-01-17	6	68280
